# Supplementary material for: Population-based surveys and interventions for mental health literacy in China during 1997–2018: a scoping review
Source: BMC Psychiatry. 2019 Oct 26;19:316. doi: 10.1186/s12888-019-2307-0 (PMC6815452; doi:10.1186/s12888-019-2307-0)
Supplement: Supplementary file 1 — Additional file 1. Searching strategy. [file 12888_2019_2307_MOESM1_ESM.xlsx]

## Sheet: MEDLINE
18	*mental disorders/ or exp anxiety disorders/ or exp panic disorder/ or exp "bipolar and related disorders"/ or exp mood disorders/ or exp depressive disorder/ or exp cyclothymic disorder/ or exp "schizophrenia spectrum and other psychotic disorders"/ or exp substance-related disorders/ or exp "trauma and stressor related disorders"/ or exp adjustment disorders/ or exp stress disorders, traumatic/…
19	exp self-injurious behavior/ or exp suicide/ or stress, psychological/
20	exp Attention Deficit Disorder with Hyperactivity/
21	18 or 19 or 20
22	exp health education/ or exp consumer health information/ or exp health literacy/ or *patient education as topic/
23	exp Health Knowledge, Attitudes, Practice/
24	Culture/
25	exp help-seeking behavior/ or exp helping behavior/ or exp "rejection (psychology)"/ or exp social discrimination/ or exp social isolation/ or exp social stigma/ or exp stereotyping/
26	China/
27	"chinese people".mp. [mp=title, abstract, original title, name of substance word, subject heading word, keyword heading word, protocol supplementary concept word, rare disease supplementary concept word, unique identifier, synonyms]
28	Hong Kong/
29	Taiwan/
30	Macau/
31	26 or 27 or 28 or 29 or 30
32	22 or 23 or 24 or 25
33	21 and 31 and 32
34	limit 33 to (humans and (case reports or clinical conference or clinical study or clinical trial or comment or comparative study or controlled clinical trial or "corrected and republished article" or dataset or editorial or english abstract or evaluation studies or government publications or guideline or interview or introductory journal article or journal article or lectures or letter or meta an…

## Sheet: PsycINFO
1	exp mental health/ or *mental disorders/ or exp anxiety disorders/ or "bipolar and related disorders"/ or exp mood disorders/ or exp depressive disorder/ or exp cyclothymic disorder/ or exp neurotic disorders/ or "schizophrenia spectrum and other psychotic disorders"/ or affective disorders, psychotic/ or psychotic disorders/ or exp schizophrenia/ or *substance-related disorders/ or exp alcohol-r…
2	exp self-injurious behavior/ or exp self mutilation/ or exp suicide/ or *stress, psychological/
3	exp "attention deficit and disruptive behavior disorders"/ or attention deficit disorder with hyperactivity/ or exp neurotic disorders/
4	1 or 2 or 3
5	*health education/ or consumer health information/ or health literacy/ or *patient education as topic/
6	*attitude/ or *"attitude of health personnel"/ or *attitude to health/ or health knowledge, attitudes, practice/
7	*Culture/
8	exp help-seeking behavior/ or exp helping behavior/ or exp "rejection (psychology)"/ or *social discrimination/ or exp social isolation/ or exp social stigma/ or exp stereotyping/
9	5 or 6 or 7 or 8
10	exp china/ or exp taiwan/
11	chinese.mp. [mp=title, abstract, original title, name of substance word, subject heading word, keyword heading word, protocol supplementary concept word, rare disease supplementary concept word, unique identifier, synonyms]
12	10 or 11
13	4 and 9 and 12

## Sheet: WebofScience
# 11	#10 AND #9 AND #4
	Indexes=SCI-EXPANDED, SSCI, A&HCI, CPCI-S, CPCI-SSH, BKCI-S, BKCI-SSH, ESCI, CCR-EXPANDED, IC Timespan=All years
# 10	CU=(China OR "Hong Kong" OR Taiwan OR Macao)
	Indexes=SCI-EXPANDED, SSCI, A&HCI, CPCI-S, CPCI-SSH, BKCI-S, BKCI-SSH, ESCI, CCR-EXPANDED, IC Timespan=All years
# 9	#8 OR #7 OR #6 OR #5
	Indexes=SCI-EXPANDED, SSCI, A&HCI, CPCI-S, CPCI-SSH, BKCI-S, BKCI-SSH, ESCI, CCR-EXPANDED, IC Timespan=All years
# 8	TS=("help-seeking behavior" OR "helping behavior" OR "rejection (psychology)" OR "social discrimination" OR "social isolation" OR "social stigma" OR stereotyping)
	Indexes=SCI-EXPANDED, SSCI, A&HCI, CPCI-S, CPCI-SSH, BKCI-S, BKCI-SSH, ESCI, CCR-EXPANDED, IC Timespan=All years
# 7	TS=(Culture)
	Indexes=SCI-EXPANDED, SSCI, A&HCI, CPCI-S, CPCI-SSH, BKCI-S, BKCI-SSH, ESCI, CCR-EXPANDED, IC Timespan=All years
# 6	TS=(attitude OR "attitude of health personnel" OR "attitude to health" OR "health knowledge, attitudes, practice")
	Indexes=SCI-EXPANDED, SSCI, A&HCI, CPCI-S, CPCI-SSH, BKCI-S, BKCI-SSH, ESCI, CCR-EXPANDED, IC Timespan=All years
# 5	TS=("health education" OR "consumer health information" OR "health literacy" OR "patient education as topic")
	Indexes=SCI-EXPANDED, SSCI, A&HCI, CPCI-S, CPCI-SSH, BKCI-S, BKCI-SSH, ESCI, CCR-EXPANDED, IC Timespan=All years
# 4	#3 OR #2 OR #1
	Indexes=SCI-EXPANDED, SSCI, A&HCI, CPCI-S, CPCI-SSH, BKCI-S, BKCI-SSH, ESCI, CCR-EXPANDED, IC Timespan=All years
# 3	TS=("attention deficit and disruptive behavior disorders" OR "attention deficit disorder with hyperactivity" OR "neurotic disorders")
	Indexes=SCI-EXPANDED, SSCI, A&HCI, CPCI-S, CPCI-SSH, BKCI-S, BKCI-SSH, ESCI, CCR-EXPANDED, IC Timespan=All years
# 2	TS=("self-injurious behavior" OR self-mutilation OR suicide OR "stress, psychological")
	Indexes=SCI-EXPANDED, SSCI, A&HCI, CPCI-S, CPCI-SSH, BKCI-S, BKCI-SSH, ESCI, CCR-EXPANDED, IC Timespan=All years
# 1	TS=("mental health" OR "mental disorders" OR "anxiety disorders" OR "bipolar and related disorders" OR "mood disorders" OR "depressive disorder" OR "cyclothymic disorder" OR "neurotic disorders" OR "schizophrenia spectrum and other psychotic disorders" OR "affective disorders, psychotic" OR "psychotic disorders" OR schizophrenia OR "substance-related disorders" OR "alcohol-related disorders" OR "…
	Indexes=SCI-EXPANDED, SSCI, A&HCI, CPCI-S, CPCI-SSH, BKCI-S, BKCI-SSH, ESCI, CCR-EXPANDED, IC Timespan=All years

## Sheet: CINAHL
S2	SU "mental health" OR "mental disorders" OR "anxiety disorders" OR "bipolar and related disorders" OR "mood disorders" OR "depressive disorder" OR "cyclothymic disorder" OR "neurotic disorders" OR "schizophrenia spectrum and other psychotic disorders" OR "affective disorders, psychotic" OR "psychotic disorders" OR schizophrenia OR "substance-related disorders" OR "alcohol-related disorders" OR "p…	Search modes - Boolean/Phrase
S3	SU "self-injurious behavior" OR self-mutilation OR suicide OR "stress, psychological"	Search modes - Boolean/Phrase
S4	SU "attention deficit and disruptive behavior disorders" OR "attention deficit disorder with hyperactivity" OR "neurotic disorders"	Search modes - Boolean/Phrase
S5	S2 OR S3 OR S4	Search modes - Boolean/Phrase
S6	SU "health education" OR "consumer health information" OR "health literacy" OR "patient education as topic"	Search modes - Boolean/Phrase
S7	SU attitude OR "attitude of health personnel" OR "attitude to health" OR "health knowledge, attitudes, practice"	Search modes - Boolean/Phrase
S8	SU Culture	Search modes - Boolean/Phrase
S9	SU "help-seeking behavior" OR "helping behavior" OR "rejection (psychology)" OR "social discrimination" OR "social isolation" OR "social stigma" OR stereotyping	Search modes - Boolean/Phrase
S10	S6 OR S7 OR S8 OR S9	Search modes - Boolean/Phrase
S11	TI China OR Chinese OR "Chinese people" OR "Hong Kong" OR Taiwan OR Macao	Search modes - Boolean/Phrase
S12	S5 AND S10 AND S11	Search modes - Boolean/Phrase

## Sheet: Cochrane Lib
#1	MeSH descriptor: [Mental Disorders] explode all trees
#2	MeSH descriptor: [Mental Health] 2 trees(s) exploded
#3	MeSH descriptor: [Psychotic Disorders] explode all trees
#4	MeSH descriptor: [Self-injurious Behavior] explode all trees
#5	MeSH descriptor: [Attention Deficit Disorder with Hyperactivity] explode all trees
#6	#1 or #2 or #3 or #4 or #5
#7	MeSH descriptor: [Health Literacy] explode all trees
#8	MeSH descriptor: [Attitude to Health] explode all trees
#9	MeSH descriptor: [Culture] explode all trees
#10	MeSH descriptor: [Help-Seeking Behavior] explode all trees
#11	MeSH descriptor: [Awareness] explode all trees
#12	MeSH descriptor: [Social Behavior] explode all trees
#13	#7 or #8 or #9 or #10 or #11 or #12
#14	China or Chinese or "Chinese people" or "Hong Kong" or Taiwan or Macao:kw (Words variations have been searched)
#15	mental illness or PTSD or ADHA or ADDH:ti,ab,kw (Words variations have been searched)
#16	(#6 or #15) and #13 and #14

## Sheet: WanFang
(题名或关键词:(精神卫生) + 题名或关键词:(精神健康) + 题名或关键词:(精神障碍) + 题名或关键词:(抑郁) + 题名或关键词:(焦虑) + 题名或关键词:(躁狂) + 题名或关键词:(双相情感障碍) + 题名或关键词:(精神分裂症) + 题名或关键词:(创伤后应激综合征) + 题名或关键词:(物质滥用) + 题名或关键词:(酒精依赖)+ 题名或关键词:(自杀)) * (题名或关键词:(素养) + 题名或关键词:(知识) + 题名或关键词:(态度) + 题名或关键词:(求医行为)) * Date:1997-2018

## Sheet: CNKI
专业检索：文献分类目录为“医药卫生科技”
SU=精神卫生+精神健康+精神障碍+抑郁 +焦虑 +躁狂 +双相情感障碍 +精神分裂症 +创伤后应激综合征 +物质滥用 +酒精依赖+自杀
在结果中检索：
SU=素养+知识+态度+求医行为
时间：1997-2018
