# Supplementary material for: Population-based surveys and interventions for mental health literacy in China during 1997–2018: a scoping review
Source: BMC Psychiatry. 2019 Oct 26;19:316. doi: 10.1186/s12888-019-2307-0 (PMC6815452; doi:10.1186/s12888-019-2307-0)
Supplement: Supplementary file 2 — Additional file 2. Data extraction forms. [file 12888_2019_2307_MOESM2_ESM.xlsx]

## Sheet: Survey
Instruction: 0 No, 1 Yes; NR: Not recorded; NA: Not eligible
ID
Verified by
Date of verification
Extracted by
Study title
First author (Surname)
Year of publication
Study province/city
Study area	Urban
	Rural
	Both
Study setting	Community health centre
	Other places in the community/household
	Hospital
	University
	School
	Workplace
	Other, specify
Study design	Cross-sectional
	Longitudinal
	Other, specify
Participants	Patients of MDs
	Families/carers
	Mental health professionals
	Other health professionals
	GPs
	University medical students
	Other university students
	Other school students
	Workforce (people in the work place)
	Other lay people in communities
	Other, specify
Recruitment method	Multi-stage cluster sampling
	Simple random sample
	Convenience sample (volunteer)
	All members of a training program
	Other, specify
Sample information	Sample size
	% of female
Age	Mean
	SD
	Range
	Age group (adolescent, adult, elderly) (only applicable when other age information is unavailable)
MHL tools and validation	Tools-1
	Validation of tool-1 (0 No, 1 yes)
	Tools-2
	Validation of tool-2
	Tools-3
	Validation of tool-3
	Other tools and validation information
Disorder targeted	Mental disorders in general
	Schizophrenia/psychosis
	Depression
	Suicide
	GAD/Anxiety
	Bipolar disorder
	OCD
	Mania
	PTSD/trauma
	Substance abuse
	Other, specify
MHL domains	General knowledge of MH/measured disorder
	Recognition/symptoms
	Beliefs about causes
	Knowledge/attitudes about treatment/help-seeking intentions
	Beliefs about self help
	Beliefs about first aid/helping others
	Other, specify
Notes

## Sheet: Intervention
ID		1	2	3	4	5	6	7	8	9	10
Extracted by
Verified by
Date of verification
Study title
First author (Surname)
Year of publication
Study province/city
Study area	Urban
	Rural
	Both
Study setting	Community health centre
	Other places in the community/household
	Hospital
	University
	School
	Workplace
	Other, specify
Study design	Pre- post
	RCT
	Cluster-RCT
	Controlled (but not RCT)
	Post only
	Other, specify
Participants	Patients of MDs
	Families/carers
	Mental health professionals
	Other health professionals
	GPs
	University medical students
	Other university students
	Other school students
	Workforce (people in the work place)
	Other lay people in communities
	Other, specify
Recruitment method	Multi-stage cluster sampling
	Simple random sample
	Convenience sample
	All members of a training program
	Other, specify
N of cases
N of controls
Type of intervention	Psychoeducation
	Peer-support
	Other, specify
Description of intervention
Comparison (e.g. Conventional services only)
MHL tools and validation	Tools-1
	Validation of tool-1 (0 No, 1 yes)
	Tools-2
	Validation of tool-2
	Tools-3
	Validation of tool-3
	Other tools and validation information
Group or individual	Group
	Individual
Mode of delivery	Face-to-face
	Internet/CD-ROM
	Phone
	Other, specify
Length (wk, mth, yr, etc.)
Frequency (wkly, mthly, etc.)
N sessions
Person delivering	Researchers
	Psychiatrists
	Psychologists
	MH nurses
	GPs
	Teachers
	Other, specify
Disorder targeted (MHL related)	Mental disorders in general
	Schizophrenia/psychosis
	Depression
	Suicide
	GAD/Anxiety
	Bipolar disorder
	OCD
	Mania
	PTSD/trauma
	Substance abuse
	Other, specify
MHL domains	General knowledge of MH or the MD studied
	Recognition/symptoms
	Beliefs about causes
	Knowledge/attitudes about treatment/help-seeking intentions
	Beliefs about self help
	Beliefs about first aid/helping others
	Other, specify
Notes
